# Supplementary material for: The Honeybee Associate Galleria mellonella Can Acquire Arsenophonus apicola Through Oral and Parenteral Infection Routes
Source: Environ Microbiol. 2025 Apr 13;27(4):e70088. doi: 10.1111/1462-2920.70088 (PMC11994876; doi:10.1111/1462-2920.70088)
Supplement: Supplementary file 1 — Data S1. [file EMI-27-e70088-s001.xlsx]

## Sheet: Original Data
			Survival Status									Infection Status									Melanisation Status									Pupation Status
Treatment Type	Dose	Individual	dpi 0	dpi 1	dpi 2	dpi 3	dpi 4	dpi 5	dpi 6	dpi 7	dpi 8	dpi 0	dpi 1	dpi 2	dpi 3	dpi 4	dpi 5	dpi 6	dpi 7	dpi 8	dpi 0	dpi 1	dpi 2	dpi 3	dpi 4	dpi 5	dpi 6	dpi 7	dpi 8	dpi 0	dpi 1	dpi 2	dpi 3	dpi 4	dpi 5	dpi 6	dpi 7	dpi 8
Injected	1.2E6CFU	1	0	0	0	1	1	1	1	1	c	0	1	1	1	1	1	1	1	c	0	1	1	1	1	1	1	1	c	0	0	0	0	0	0	0	0	c
Injected	1.2E6CFU	2	0	0	0	1	1	1	1	1	c	0	1	1	1	1	1	1	1	c	0	1	1	1	1	1	1	1	c	0	0	0	0	0	0	0	0	c
Injected	1.2E6CFU	3	0	0	0	1	1	1	1	1	c	0	1	1	1	1	1	1	1	c	0	0	1	1	1	1	1	1	c	0	0	0	0	0	0	0	0	c
Injected	1.2E6CFU	4	0	0	0	1	1	1	1	1	c	0	1	1	1	1	1	1	1	c	0	0	1	1	1	1	1	1	c	0	0	0	0	0	0	0	0	c
Injected	1.2E6CFU	5	0	0	0	1	1	1	1	1	c	0	1	1	1	1	1	1	1	c	0	0	1	1	1	1	1	1	c	0	0	0	0	0	0	0	0	c
Injected	1.2E6CFU	6	0	0	0	1	1	1	1	1	c	0	1	1	1	1	1	1	1	c	0	0	1	1	1	1	1	1	c	0	0	0	0	0	0	0	0	c
Injected	1.2E6CFU	7	0	0	0	1	1	1	1	1	c	0	1	1	1	1	1	1	1	c	0	0	1	1	1	1	1	1	c	0	0	0	0	0	0	0	0	c
Injected	1.2E6CFU	8	0	0	0	0	1	1	1	1	c	0	1	1	1	1	1	1	1	c	0	0	1	1	1	1	1	1	c	0	0	0	0	0	0	0	0	c
Injected	1.2E6CFU	9	0	0	0	0	0	1	1	1	c	0	1	1	1	1	1	1	1	c	0	0	1	1	1	1	1	1	c	0	0	0	0	0	0	0	0	c
Injected	1.2E6CFU	10	0	0	0	0	0	1	1	1	c	0	1	1	1	1	1	1	1	c	0	0	1	1	1	1	1	1	c	0	0	0	0	0	0	0	0	c
Injected	1.2E6CFU	11	0	0	0	0	0	1	1	1	c	0	1	1	1	1	1	1	1	c	0	0	0	1	1	1	1	1	c	0	0	0	0	0	0	0	0	c
Injected	1.2E6CFU	12	0	0	0	0	0	0	1	1	c	0	1	1	1	1	1	1	1	c	0	0	0	0	1	1	1	1	c	0	0	0	0	0	0	0	0	c
Injected	1.2E6CFU	13	0	0	0	0	0	0	1	1	c	0	1	1	1	1	1	1	1	c	0	0	0	0	1	1	1	1	c	0	0	0	0	0	0	0	0	c
Injected	1.2E6CFU	14	0	0	0	0	0	0	1	1	c	0	0	1	1	1	1	1	1	c	0	0	0	0	1	1	1	1	c	0	0	0	0	0	0	0	0	c
Injected	1.2E6CFU	15	0	0	0	0	0	0	0	0	c	0	0	1	1	1	1	1	1	c	0	0	0	0	1	1	1	1	c	0	0	0	0	0	0	0	0	c
Injected	1.2E6CFU	16	0	0	0	0	0	0	0	0	c	0	0	1	1	1	1	1	1	c	0	0	0	0	0	0	1	1	c	0	0	0	0	0	0	0	0	c
Injected	1.2E6CFU	17	0	0	0	0	0	0	0	0	c	0	0	1	1	1	1	1	1	c	0	0	0	0	0	0	0	1	c	0	0	0	0	0	0	0	0	c
Injected	1.2E6CFU	18	0	0	0	0	0	0	0	0	c	0	0	1	1	1	1	1	1	c	0	0	0	0	0	0	0	1	c	0	0	0	0	0	0	0	0	c
Injected	1.2E6CFU	19	0	0	0	0	0	0	0	0	c	0	0	1	1	1	1	1	1	c	0	0	0	0	0	0	0	1	c	0	0	0	0	0	0	0	0	c
Injected	1.2E6CFU	20	0	0	0	0	0	0	0	0	c	0	0	1	1	1	1	1	1	c	0	0	0	0	0	0	0	0	c	0	0	0	0	0	0	0	0	c
Injected	1.2E6CFU	21	0	0	0	0	0	0	0	0	c	0	0	0	1	1	1	1	1	c	0	0	0	0	0	0	0	0	c	0	0	0	0	0	0	0	0	c
Injected	1.2E6CFU	22	0	0	0	0	0	0	0	0	c	0	0	0	1	1	1	1	1	c	0	0	0	0	0	0	0	0	c	0	0	0	0	0	0	0	0	c
Injected	1.2E6CFU	23	0	0	0	0	0	0	0	0	c	0	0	0	0	0	0	0	0	c	0	0	0	0	0	0	0	0	c	0	0	0	0	0	0	0	0	c
Injected	1.2E6CFU	24	0	0	0	0	0	0	0	0	c	0	0	0	0	0	0	0	0	c	0	0	0	0	0	0	0	0	c	0	0	0	0	0	0	0	1	c
Injected	1.2E5CFU	25	0	0	0	1	1	1	1	1	c	0	0	1	1	1	1	1	1	c	0	0	1	1	1	1	1	1	c	0	0	0	0	0	0	0	0	c
Injected	1.2E5CFU	26	0	0	0	1	1	1	1	1	c	0	0	1	1	1	1	1	1	c	0	0	1	1	1	1	1	1	c	0	0	0	0	0	0	0	0	c
Injected	1.2E5CFU	27	0	0	0	1	1	1	1	1	c	0	0	1	1	1	1	1	1	c	0	0	1	1	1	1	1	1	c	0	0	0	0	0	0	0	0	c
Injected	1.2E5CFU	28	0	0	0	0	1	1	1	1	c	0	0	1	1	1	1	1	1	c	0	0	1	1	1	1	1	1	c	0	0	0	0	0	0	0	0	c
Injected	1.2E5CFU	29	0	0	0	0	1	1	1	1	c	0	0	1	1	1	1	1	1	c	0	0	1	1	1	1	1	1	c	0	0	0	0	0	0	0	0	c
Injected	1.2E5CFU	30	0	0	0	0	0	1	1	1	c	0	0	1	1	1	1	1	1	c	0	0	1	1	1	1	1	1	c	0	0	0	0	0	0	0	0	c
Injected	1.2E5CFU	31	0	0	0	0	0	1	1	1	c	0	0	1	1	1	1	1	1	c	0	0	1	1	1	1	1	1	c	0	0	0	0	0	0	0	0	c
Injected	1.2E5CFU	32	0	0	0	0	0	1	1	1	c	0	0	1	1	1	1	1	1	c	0	0	1	1	1	1	1	1	c	0	0	0	0	0	0	0	0	c
Injected	1.2E5CFU	33	0	0	0	0	0	1	1	1	c	0	0	1	1	1	1	1	1	c	0	0	1	1	1	1	1	1	c	0	0	0	0	0	0	0	0	c
Injected	1.2E5CFU	34	0	0	0	0	0	0	1	1	c	0	0	1	1	1	1	1	1	c	0	0	1	1	1	1	1	1	c	0	0	0	0	0	0	0	0	c
Injected	1.2E5CFU	35	0	0	0	0	0	0	1	1	c	0	0	1	1	1	1	1	1	c	0	0	0	1	1	1	1	1	c	0	0	0	0	0	0	0	0	c
Injected	1.2E5CFU	36	0	0	0	0	0	0	1	1	c	0	0	1	1	1	1	1	1	c	0	0	0	0	1	1	1	1	c	0	0	0	0	0	0	0	0	c
Injected	1.2E5CFU	37	0	0	0	0	0	0	1	1	c	0	0	1	1	1	1	1	1	c	0	0	0	0	1	1	1	1	c	0	0	0	0	0	0	0	0	c
Injected	1.2E5CFU	38	0	0	0	0	0	0	1	1	c	0	0	1	1	1	1	1	1	c	0	0	0	0	1	1	1	1	c	0	0	0	0	0	0	0	0	c
Injected	1.2E5CFU	39	0	0	0	0	0	0	1	1	c	0	0	1	1	1	1	1	1	c	0	0	0	0	1	1	1	1	c	0	0	0	0	0	0	0	0	c
Injected	1.2E5CFU	40	0	0	0	0	0	0	1	1	c	0	0	1	1	1	1	1	1	c	0	0	0	0	0	0	0	1	c	0	0	0	0	0	0	0	0	c
Injected	1.2E5CFU	41	0	0	0	0	0	0	0	0	c	0	0	1	1	1	1	1	1	c	0	0	0	0	0	0	0	0	c	0	0	0	0	0	0	0	0	c
Injected	1.2E5CFU	42	0	0	0	0	0	0	0	0	c	0	0	1	1	1	1	1	1	c	0	0	0	0	0	0	0	0	c	0	0	0	0	0	0	0	0	c
Injected	1.2E5CFU	43	0	0	0	0	0	0	0	0	c	0	0	1	1	1	1	1	1	c	0	0	0	0	0	0	0	0	c	0	0	0	0	0	0	0	0	c
Injected	1.2E5CFU	44	0	0	0	0	0	0	0	0	c	0	0	1	1	1	1	1	1	c	0	0	0	0	0	0	0	0	c	0	0	0	0	0	0	0	0	c
Injected	1.2E5CFU	45	0	0	0	0	0	0	0	0	c	0	0	0	0	0	0	0	0	c	0	0	0	0	0	0	0	0	c	0	0	0	0	0	0	0	0	c
Injected	1.2E5CFU	46	0	0	0	0	0	0	0	0	c	0	0	0	0	0	0	0	0	c	0	0	0	0	0	0	0	0	c	0	0	0	0	0	0	0	0	c
Injected	1.2E5CFU	47	0	0	0	0	0	0	0	0	c	0	0	0	0	0	0	0	0	c	0	0	0	0	0	0	0	0	c	0	0	0	0	0	0	0	0	c
Injected	1.2E5CFU	48	0	0	0	0	0	0	0	0	c	0	0	0	0	0	0	0	0	c	0	0	0	0	0	0	0	0	c	0	0	0	0	0	0	0	0	c
Injected	1.2E4CFU	49	0	0	0	0	0	0	0	1	c	0	0	0	0	1	1	1	1	c	0	0	0	0	0	1	1	1	c	0	0	0	0	0	0	0	0	c
Injected	1.2E4CFU	50	0	0	0	0	0	0	0	0	c	0	0	0	0	1	1	1	1	c	0	0	0	0	0	0	1	1	c	0	0	0	0	0	0	0	0	c
Injected	1.2E4CFU	51	0	0	0	0	0	0	0	0	c	0	0	0	0	1	1	1	1	c	0	0	0	0	0	0	1	1	c	0	0	0	0	0	0	0	0	c
Injected	1.2E4CFU	52	0	0	0	0	0	0	0	0	c	0	0	0	0	1	1	1	1	c	0	0	0	0	0	0	0	1	c	0	0	0	0	0	0	0	0	c
Injected	1.2E4CFU	53	0	0	0	0	0	0	0	0	c	0	0	0	0	1	1	1	1	c	0	0	0	0	0	0	0	1	c	0	0	0	0	0	0	0	0	c
Injected	1.2E4CFU	54	0	0	0	0	0	0	0	0	c	0	0	0	0	1	1	1	1	c	0	0	0	0	0	0	0	1	c	0	0	0	0	0	0	0	0	c
Injected	1.2E4CFU	55	0	0	0	0	0	0	0	0	c	0	0	0	0	1	1	1	1	c	0	0	0	0	0	0	0	0	c	0	0	0	0	0	0	0	0	c
Injected	1.2E4CFU	56	0	0	0	0	0	0	0	0	c	0	0	0	0	1	1	1	1	c	0	0	0	0	0	0	0	0	c	0	0	0	0	0	0	0	0	c
Injected	1.2E4CFU	57	0	0	0	0	0	0	0	0	c	0	0	0	0	1	1	1	1	c	0	0	0	0	0	0	0	0	c	0	0	0	0	0	0	0	0	c
Injected	1.2E4CFU	58	0	0	0	0	0	0	0	0	c	0	0	0	0	1	1	1	1	c	0	0	0	0	0	0	0	0	c	0	0	0	0	0	0	0	0	c
Injected	1.2E4CFU	59	0	0	0	0	0	0	0	0	c	0	0	0	0	1	1	1	1	c	0	0	0	0	0	0	0	0	c	0	0	0	0	0	0	0	0	c
Injected	1.2E4CFU	60	0	0	0	0	0	0	0	0	c	0	0	0	0	0	1	1	1	c	0	0	0	0	0	0	0	0	c	0	0	0	0	0	0	0	0	c
Injected	1.2E4CFU	61	0	0	0	0	0	0	0	0	c	0	0	0	0	0	1	1	1	c	0	0	0	0	0	0	0	0	c	0	0	0	0	0	0	0	0	c
Injected	1.2E4CFU	62	0	0	0	0	0	0	0	0	c	0	0	0	0	0	0	0	0	c	0	0	0	0	0	0	0	0	c	0	0	0	0	0	0	0	0	c
Injected	1.2E4CFU	63	0	0	0	0	0	0	0	0	c	0	0	0	0	0	0	0	0	c	0	0	0	0	0	0	0	0	c	0	0	0	0	0	0	0	0	c
Injected	1.2E4CFU	64	0	0	0	0	0	0	0	0	c	0	0	0	0	0	0	0	0	c	0	0	0	0	0	0	0	0	c	0	0	0	0	0	0	0	0	c
Injected	1.2E4CFU	65	0	0	0	0	0	0	0	0	c	0	0	0	0	0	0	0	0	c	0	0	0	0	0	0	0	0	c	0	0	0	0	0	0	0	0	c
Injected	1.2E4CFU	66	0	0	0	0	0	0	0	0	c	0	0	0	0	0	0	0	0	c	0	0	0	0	0	0	0	0	c	0	0	0	0	0	0	0	1	c
Injected	1.2E4CFU	67	0	0	0	0	0	0	0	0	c	0	0	0	0	0	0	0	0	c	0	0	0	0	0	0	0	0	c	0	0	0	0	0	0	0	1	c
Injected	1.2E4CFU	68	0	0	0	0	0	0	0	0	c	0	0	0	0	0	0	0	0	c	0	0	0	0	0	0	0	0	c	0	0	0	0	0	0	0	1	c
Injected	1.2E4CFU	69	0	0	0	0	0	0	0	0	c	0	0	0	0	0	0	0	0	c	0	0	0	0	0	0	0	0	c	0	0	0	0	0	0	0	1	c
Injected	1.2E4CFU	70	0	0	0	0	0	0	0	0	c	0	0	0	0	0	0	0	0	c	0	0	0	0	0	0	0	0	c	0	0	0	0	0	0	0	1	c
Injected	1.2E4CFU	71	0	0	0	0	0	0	0	0	c	0	0	0	0	0	0	0	0	c	0	0	0	0	0	0	0	0	c	0	0	0	0	0	0	0	1	c
Injected	1.2E4CFU	72	0	0	0	0	0	0	0	0	c	0	0	0	0	0	0	0	0	c	0	0	0	0	0	0	0	0	c	0	0	0	0	0	1	1	1	c
Injected	1.2E3CFU	73	0	0	0	0	0	1	1	1	c	0	0	0	0	1	1	1	1	c	0	1	1	1	1	1	1	1	c	0	0	0	0	0	0	0	0	c
Injected	1.2E3CFU	74	0	0	0	0	0	0	0	1	c	0	0	0	0	1	1	1	1	c	0	0	0	0	1	1	1	1	c	0	0	0	0	0	0	0	0	c
Injected	1.2E3CFU	75	0	0	0	0	0	0	0	0	c	0	0	0	0	1	1	1	1	c	0	0	0	0	0	1	1	1	c	0	0	0	0	0	0	0	0	c
Injected	1.2E3CFU	76	0	0	0	0	0	0	0	0	c	0	0	0	0	1	1	1	1	c	0	0	0	0	0	0	0	1	c	0	0	0	0	0	0	0	0	c
Injected	1.2E3CFU	77	0	0	0	0	0	0	0	0	c	0	0	0	0	1	1	1	1	c	0	0	0	0	0	0	0	1	c	0	0	0	0	0	0	0	0	c
Injected	1.2E3CFU	78	0	0	0	0	0	0	0	0	c	0	0	0	0	1	1	1	1	c	0	0	0	0	0	0	0	1	c	0	0	0	0	0	0	0	0	c
Injected	1.2E3CFU	79	0	0	0	0	0	0	0	0	c	0	0	0	0	1	1	1	1	c	0	0	0	0	0	0	0	0	c	0	0	0	0	0	0	0	0	c
Injected	1.2E3CFU	80	0	0	0	0	0	0	0	0	c	0	0	0	0	0	0	1	1	c	0	0	0	0	0	0	0	0	c	0	0	0	0	0	0	0	0	c
Injected	1.2E3CFU	81	0	0	0	0	0	0	0	0	c	0	0	0	0	0	0	0	1	c	0	0	0	0	0	0	0	0	c	0	0	0	0	0	0	0	0	c
Injected	1.2E3CFU	82	0	0	0	0	0	0	0	0	c	0	0	0	0	0	0	0	1	c	0	0	0	0	0	0	0	0	c	0	0	0	0	0	0	0	0	c
Injected	1.2E3CFU	83	0	0	0	0	0	0	0	0	c	0	0	0	0	0	0	0	0	c	0	0	0	0	0	0	0	0	c	0	0	0	0	0	0	0	0	c
Injected	1.2E3CFU	84	0	0	0	0	0	0	0	0	c	0	0	0	0	0	0	0	0	c	0	0	0	0	0	0	0	0	c	0	0	0	0	0	0	0	0	c
Injected	1.2E3CFU	85	0	0	0	0	0	0	0	0	c	0	0	0	0	0	0	0	0	c	0	0	0	0	0	0	0	0	c	0	0	0	0	0	0	0	0	c
Injected	1.2E3CFU	86	0	0	0	0	0	0	0	0	c	0	0	0	0	0	0	0	0	c	0	0	0	0	0	0	0	0	c	0	0	0	0	0	0	0	0	c
Injected	1.2E3CFU	87	0	0	0	0	0	0	0	0	c	0	0	0	0	0	0	0	0	c	0	0	0	0	0	0	0	0	c	0	0	0	0	0	0	0	0	c
Injected	1.2E3CFU	88	0	0	0	0	0	0	0	0	c	0	0	0	0	0	0	0	0	c	0	0	0	0	0	0	0	0	c	0	0	0	0	0	0	0	0	c
Injected	1.2E3CFU	89	0	0	0	0	0	0	0	0	c	0	0	0	0	0	0	0	0	c	0	0	0	0	0	0	0	0	c	0	0	0	0	0	0	0	0	c
Injected	1.2E3CFU	90	0	0	0	0	0	0	0	0	c	0	0	0	0	0	0	0	0	c	0	0	0	0	0	0	0	0	c	0	0	0	0	0	0	0	0	c
Injected	1.2E3CFU	91	0	0	0	0	0	0	0	0	c	0	0	0	0	0	0	0	0	c	0	0	0	0	0	0	0	0	c	0	0	0	0	0	0	0	1	c
Injected	1.2E3CFU	92	0	0	0	0	0	0	0	0	c	0	0	0	0	0	0	0	0	c	0	0	0	0	0	0	0	0	c	0	0	0	0	0	0	0	1	c
Injected	1.2E3CFU	93	0	0	0	0	0	0	0	0	c	0	0	0	0	0	0	0	0	c	0	0	0	0	0	0	0	0	c	0	0	0	0	0	0	0	1	c
Injected	1.2E3CFU	94	0	0	0	0	0	0	0	0	c	0	0	0	0	0	0	0	0	c	0	0	0	0	0	0	0	0	c	0	0	0	0	0	0	0	1	c
Injected	1.2E3CFU	95	0	0	0	0	0	0	0	0	c	0	0	0	0	0	0	0	0	c	0	0	0	0	0	0	0	0	c	0	0	0	0	0	0	1	1	c
Injected	1.2E3CFU	96	0	0	0	0	0	0	0	0	c	0	0	0	0	0	0	0	0	c	0	0	0	0	0	0	0	0	c	0	0	0	0	0	0	1	1	c
Injected	1.2E2CFU	97	0	0	0	0	0	0	0	0	c	0	0	0	0	0	1	1	1	c	0	0	0	0	0	0	0	1	c	0	0	0	0	0	0	0	0	c
Injected	1.2E2CFU	98	0	0	0	0	0	0	0	0	c	0	0	0	0	0	1	1	1	c	0	0	0	0	0	0	0	1	c	0	0	0	0	0	0	0	0	c
Injected	1.2E2CFU	99	0	0	0	0	0	0	0	0	c	0	0	0	0	0	1	1	1	c	0	0	0	0	0	0	0	1	c	0	0	0	0	0	0	0	0	c
Injected	1.2E2CFU	100	0	0	0	0	0	0	0	0	c	0	0	0	0	0	1	1	1	c	0	0	0	0	0	0	0	1	c	0	0	0	0	0	0	0	0	c
Injected	1.2E2CFU	101	0	0	0	0	0	0	0	0	c	0	0	0	0	0	1	1	1	c	0	0	0	0	0	0	0	0	c	0	0	0	0	0	0	0	0	c
Injected	1.2E2CFU	102	0	0	0	0	0	0	0	0	c	0	0	0	0	0	1	1	1	c	0	0	0	0	0	0	0	0	c	0	0	0	0	0	0	0	0	c
Injected	1.2E2CFU	103	0	0	0	0	0	0	0	0	c	0	0	0	0	0	1	1	1	c	0	0	0	0	0	0	0	0	c	0	0	0	0	0	0	0	0	c
Injected	1.2E2CFU	104	0	0	0	0	0	0	0	0	c	0	0	0	0	0	0	0	0	c	0	0	0	0	0	0	0	0	c	0	0	0	0	0	0	0	0	c
Injected	1.2E2CFU	105	0	0	0	0	0	0	0	0	c	0	0	0	0	0	0	0	0	c	0	0	0	0	0	0	0	0	c	0	0	0	0	0	0	0	0	c
Injected	1.2E2CFU	106	0	0	0	0	0	0	0	0	c	0	0	0	0	0	0	0	0	c	0	0	0	0	0	0	0	0	c	0	0	0	0	0	0	0	0	c
Injected	1.2E2CFU	107	0	0	0	0	0	0	0	0	c	0	0	0	0	0	0	0	0	c	0	0	0	0	0	0	0	0	c	0	0	0	0	0	0	0	0	c
Injected	1.2E2CFU	108	0	0	0	0	0	0	0	0	c	0	0	0	0	0	0	0	0	c	0	0	0	0	0	0	0	0	c	0	0	0	0	0	0	0	1	c
Injected	1.2E2CFU	109	0	0	0	0	0	0	0	0	c	0	0	0	0	0	0	0	0	c	0	0	0	0	0	0	0	0	c	0	0	0	0	0	0	0	1	c
Injected	1.2E2CFU	110	0	0	0	0	0	0	0	0	c	0	0	0	0	0	0	0	0	c	0	0	0	0	0	0	0	0	c	0	0	0	0	0	0	0	1	c
Injected	1.2E2CFU	111	0	0	0	0	0	0	0	0	c	0	0	0	0	0	0	0	0	c	0	0	0	0	0	0	0	0	c	0	0	0	0	0	0	0	1	c
Injected	1.2E2CFU	112	0	0	0	0	0	0	0	0	c	0	0	0	0	0	0	0	0	c	0	0	0	0	0	0	0	0	c	0	0	0	0	0	0	0	1	c
Injected	1.2E2CFU	113	0	0	0	0	0	0	0	0	c	0	0	0	0	0	0	0	0	c	0	0	0	0	0	0	0	0	c	0	0	0	0	0	0	0	1	c
Injected	1.2E2CFU	114	0	0	0	0	0	0	0	0	c	0	0	0	0	0	0	0	0	c	0	0	0	0	0	0	0	0	c	0	0	0	0	0	0	1	1	c
Injected	1.2E2CFU	115	0	0	0	0	0	0	0	0	c	0	0	0	0	0	0	0	0	c	0	0	0	0	0	0	0	0	c	0	0	0	0	0	0	1	1	c
Injected	1.2E2CFU	116	0	0	0	0	0	0	0	0	c	0	0	0	0	0	0	0	0	c	0	0	0	0	0	0	0	0	c	0	0	0	0	0	0	1	1	c
Injected	1.2E2CFU	117	0	0	0	0	0	0	0	0	c	0	0	0	0	0	0	0	0	c	0	0	0	0	0	0	0	0	c	0	0	0	0	0	0	1	1	c
Injected	1.2E2CFU	118	0	0	0	0	0	0	0	0	c	0	0	0	0	0	0	0	0	c	0	0	0	0	0	0	0	0	c	0	0	0	0	0	1	1	1	c
Injected	1.2E2CFU	119	0	0	0	0	0	0	0	0	c	0	0	0	0	0	0	0	0	c	0	0	0	0	0	0	0	0	c	0	0	0	0	0	1	1	1	c
Injected	1.2E2CFU	120	0	0	0	0	0	0	0	0	c	0	0	0	0	0	0	0	0	c	0	0	0	0	0	0	0	0	c	0	0	0	0	0	1	1	1	c
Injected	0CFU	121	0	0	0	0	0	0	0	0	c	0	0	0	0	0	0	0	0	c	0	0	0	0	0	0	0	0	c	0	0	0	0	0	0	0	0	c
Injected	0CFU	122	0	0	0	0	0	0	0	0	c	0	0	0	0	0	0	0	0	c	0	0	0	0	0	0	0	0	c	0	0	0	0	0	0	0	0	c
Injected	0CFU	123	0	0	0	0	0	0	0	0	c	0	0	0	0	0	0	0	0	c	0	0	0	0	0	0	0	0	c	0	0	0	0	0	0	0	0	c
Injected	0CFU	124	0	0	0	0	0	0	0	0	c	0	0	0	0	0	0	0	0	c	0	0	0	0	0	0	0	0	c	0	0	0	0	0	0	0	0	c
Injected	0CFU	125	0	0	0	0	0	0	0	0	c	0	0	0	0	0	0	0	0	c	0	0	0	0	0	0	0	0	c	0	0	0	0	0	0	0	0	c
Injected	0CFU	126	0	0	0	0	0	0	0	0	c	0	0	0	0	0	0	0	0	c	0	0	0	0	0	0	0	0	c	0	0	0	0	0	0	0	0	c
Injected	0CFU	127	0	0	0	0	0	0	0	0	c	0	0	0	0	0	0	0	0	c	0	0	0	0	0	0	0	0	c	0	0	0	0	0	0	0	0	c
Injected	0CFU	128	0	0	0	0	0	0	0	0	c	0	0	0	0	0	0	0	0	c	0	0	0	0	0	0	0	0	c	0	0	0	0	0	0	0	0	c
Injected	0CFU	129	0	0	0	0	0	0	0	0	c	0	0	0	0	0	0	0	0	c	0	0	0	0	0	0	0	0	c	0	0	0	0	0	0	0	0	c
Injected	0CFU	130	0	0	0	0	0	0	0	0	c	0	0	0	0	0	0	0	0	c	0	0	0	0	0	0	0	0	c	0	0	0	0	0	0	0	0	c
Injected	0CFU	131	0	0	0	0	0	0	0	0	c	0	0	0	0	0	0	0	0	c	0	0	0	0	0	0	0	0	c	0	0	0	0	0	0	0	1	c
Injected	0CFU	132	0	0	0	0	0	0	0	0	c	0	0	0	0	0	0	0	0	c	0	0	0	0	0	0	0	0	c	0	0	0	0	0	0	0	1	c
Injected	0CFU	133	0	0	0	0	0	0	0	0	c	0	0	0	0	0	0	0	0	c	0	0	0	0	0	0	0	0	c	0	0	0	0	0	0	0	1	c
Injected	0CFU	134	0	0	0	0	0	0	0	0	c	0	0	0	0	0	0	0	0	c	0	0	0	0	0	0	0	0	c	0	0	0	0	0	0	0	1	c
Injected	0CFU	135	0	0	0	0	0	0	0	0	c	0	0	0	0	0	0	0	0	c	0	0	0	0	0	0	0	0	c	0	0	0	0	0	0	0	1	c
Injected	0CFU	136	0	0	0	0	0	0	0	0	c	0	0	0	0	0	0	0	0	c	0	0	0	0	0	0	0	0	c	0	0	0	0	0	0	0	1	c
Injected	0CFU	137	0	0	0	0	0	0	0	0	c	0	0	0	0	0	0	0	0	c	0	0	0	0	0	0	0	0	c	0	0	0	0	0	0	0	1	c
Injected	0CFU	138	0	0	0	0	0	0	0	0	c	0	0	0	0	0	0	0	0	c	0	0	0	0	0	0	0	0	c	0	0	0	0	0	0	0	1	c
Injected	0CFU	139	0	0	0	0	0	0	0	0	c	0	0	0	0	0	0	0	0	c	0	0	0	0	0	0	0	0	c	0	0	0	0	0	0	0	1	c
Injected	0CFU	140	0	0	0	0	0	0	0	0	c	0	0	0	0	0	0	0	0	c	0	0	0	0	0	0	0	0	c	0	0	0	0	0	0	1	1	c
Injected	0CFU	141	0	0	0	0	0	0	0	0	c	0	0	0	0	0	0	0	0	c	0	0	0	0	0	0	0	0	c	0	0	0	0	0	0	1	1	c
Injected	0CFU	142	0	0	0	0	0	0	0	0	c	0	0	0	0	0	0	0	0	c	0	0	0	0	0	0	0	0	c	0	0	0	0	0	0	1	1	c
Injected	0CFU	143	0	0	0	0	0	0	0	0	c	0	0	0	0	0	0	0	0	c	0	0	0	0	0	0	0	0	c	0	0	0	0	0	0	1	1	c
Injected	0CFU	144	0	0	0	0	0	0	0	0	c	0	0	0	0	0	0	0	0	c	0	0	0	0	0	0	0	0	c	0	0	0	0	0	1	1	1	c
Force-fed	1.1E6CFU	145	0	0	0	1	1	1	1	1	1	0	1	1	1	1	1	1	1	1	0	0	1	1	1	1	1	1	1	0	0	0	0	0	0	0	0	0
Force-fed	1.1E6CFU	146	0	0	0	1	1	1	1	1	1	0	1	1	1	1	1	1	1	1	0	0	1	1	1	1	1	1	1	0	0	0	0	0	0	0	0	0
Force-fed	1.1E6CFU	147	0	0	0	1	1	1	1	1	1	0	1	1	1	1	1	1	1	1	0	0	1	1	1	1	1	1	1	0	0	0	0	0	0	0	0	0
Force-fed	1.1E6CFU	148	0	0	0	1	1	1	1	1	1	0	1	1	1	1	1	1	1	1	0	0	1	1	1	1	1	1	1	0	0	0	0	0	0	0	0	0
Force-fed	1.1E6CFU	149	0	0	0	1	1	1	1	1	1	0	1	1	1	1	1	1	1	1	0	0	1	1	1	1	1	1	1	0	0	0	0	0	0	0	0	0
Force-fed	1.1E6CFU	150	0	0	0	0	1	1	1	1	1	0	1	1	1	1	1	1	1	1	0	0	0	1	1	1	1	1	1	0	0	0	0	0	0	0	0	0
Force-fed	1.1E6CFU	151	0	0	0	0	1	1	1	1	1	0	0	1	1	1	1	1	1	1	0	0	0	1	1	1	1	1	1	0	0	0	0	0	0	0	0	0
Force-fed	1.1E6CFU	152	0	0	0	0	0	0	0	0	1	0	0	1	1	1	1	1	1	1	0	0	0	1	1	1	1	1	1	0	0	0	0	0	0	0	0	0
Force-fed	1.1E6CFU	153	0	0	0	0	0	0	0	0	1	0	0	1	1	1	1	1	1	1	0	0	0	1	1	1	1	1	1	0	0	0	0	0	0	0	0	0
Force-fed	1.1E6CFU	154	0	0	0	0	0	0	0	0	0	0	0	1	1	1	1	1	1	1	0	0	0	1	1	1	1	1	1	0	0	0	0	0	0	0	0	0
Force-fed	1.1E6CFU	155	0	0	0	0	0	0	0	0	0	0	0	0	1	1	1	1	1	1	0	0	0	0	1	1	1	1	1	0	0	0	0	0	0	0	0	0
Force-fed	1.1E6CFU	156	0	0	0	0	0	0	0	0	0	0	0	0	1	1	1	1	1	1	0	0	0	0	1	1	1	1	1	0	0	0	0	0	0	0	0	0
Force-fed	1.1E6CFU	157	0	0	0	0	0	0	0	0	0	0	0	0	1	1	1	1	1	1	0	0	0	0	1	1	1	1	1	0	0	0	0	0	0	0	0	0
Force-fed	1.1E6CFU	158	0	0	0	0	0	0	0	0	0	0	0	0	1	1	1	1	1	1	0	0	0	0	0	1	1	1	1	0	0	0	0	0	0	0	0	0
Force-fed	1.1E6CFU	159	0	0	0	0	0	0	0	0	0	0	0	0	1	1	1	1	1	1	0	0	0	0	0	0	0	0	1	0	0	0	0	0	0	0	0	0
Force-fed	1.1E6CFU	160	0	0	0	0	0	0	0	0	0	0	0	0	1	1	1	1	1	1	0	0	0	0	0	0	0	0	0	0	0	0	0	0	0	0	0	0
Force-fed	1.1E6CFU	161	0	0	0	0	0	0	0	0	0	0	0	0	0	1	1	1	1	1	0	0	0	0	0	0	0	0	0	0	0	0	0	0	0	0	0	0
Force-fed	1.1E6CFU	162	0	0	0	0	0	0	0	0	0	0	0	0	0	0	0	0	0	0	0	0	0	0	0	0	0	0	0	0	0	0	0	0	0	0	0	0
Force-fed	1.1E6CFU	163	0	0	0	0	0	0	0	0	0	0	0	0	0	0	0	0	0	0	0	0	0	0	0	0	0	0	0	0	0	0	0	0	0	0	0	1
Force-fed	1.1E6CFU	164	0	0	0	0	0	0	0	0	0	0	0	0	0	0	0	0	0	0	0	0	0	0	0	0	0	0	0	0	0	0	0	0	0	0	1	1
Force-fed	1.1E6CFU	165	0	0	0	0	0	0	0	0	0	0	0	0	0	0	0	0	0	0	0	0	0	0	0	0	0	0	0	0	0	0	0	0	0	0	1	1
Force-fed	1.1E6CFU	166	0	0	0	0	0	0	0	0	0	0	0	0	0	0	0	0	0	0	0	0	0	0	0	0	0	0	0	0	0	0	0	0	0	0	1	1
Force-fed	1.1E6CFU	167	0	0	0	0	0	0	0	0	0	0	0	0	0	0	0	0	0	0	0	0	0	0	0	0	0	0	0	0	0	0	0	0	0	0	1	1
Force-fed	1.1E6CFU	168	0	0	0	0	0	0	0	0	0	0	0	0	0	0	0	0	0	0	0	0	0	0	0	0	0	0	0	0	0	0	0	0	0	1	1	1
Force-fed	1.1E5CFU	169	0	0	0	1	1	1	1	1	1	0	0	1	1	1	1	1	1	1	0	0	1	1	1	1	1	1	1	0	0	0	0	0	0	0	0	0
Force-fed	1.1E5CFU	170	0	0	0	1	1	1	1	1	1	0	0	1	1	1	1	1	1	1	0	0	1	1	1	1	1	1	1	0	0	0	0	0	0	0	0	0
Force-fed	1.1E5CFU	171	0	0	0	1	1	1	1	1	1	0	0	1	1	1	1	1	1	1	0	0	1	1	1	1	1	1	1	0	0	0	0	0	0	0	0	0
Force-fed	1.1E5CFU	172	0	0	0	1	1	1	1	1	1	0	0	1	1	1	1	1	1	1	0	0	1	1	1	1	1	1	1	0	0	0	0	0	0	0	0	0
Force-fed	1.1E5CFU	173	0	0	0	0	1	1	1	1	1	0	0	1	1	1	1	1	1	1	0	0	0	1	1	1	1	1	1	0	0	0	0	0	0	0	0	0
Force-fed	1.1E5CFU	174	0	0	0	0	1	1	1	1	1	0	0	0	1	1	1	1	1	1	0	0	0	1	1	1	1	1	1	0	0	0	0	0	0	0	0	0
Force-fed	1.1E5CFU	175	0	0	0	0	0	0	0	1	1	0	0	0	1	1	1	1	1	1	0	0	0	1	1	1	1	1	1	0	0	0	0	0	0	0	0	0
Force-fed	1.1E5CFU	176	0	0	0	0	0	0	0	0	1	0	0	0	1	1	1	1	1	1	0	0	0	0	1	1	1	1	1	0	0	0	0	0	0	0	0	0
Force-fed	1.1E5CFU	177	0	0	0	0	0	0	0	0	1	0	0	0	1	1	1	1	1	1	0	0	0	0	1	1	1	1	1	0	0	0	0	0	0	0	0	0
Force-fed	1.1E5CFU	178	0	0	0	0	0	0	0	0	0	0	0	0	1	1	1	1	1	1	0	0	0	0	1	1	1	1	1	0	0	0	0	0	0	0	0	0
Force-fed	1.1E5CFU	179	0	0	0	0	0	0	0	0	0	0	0	0	1	1	1	1	1	1	0	0	0	0	1	1	1	1	1	0	0	0	0	0	0	0	0	0
Force-fed	1.1E5CFU	180	0	0	0	0	0	0	0	0	0	0	0	0	1	1	1	1	1	1	0	0	0	0	1	1	1	1	1	0	0	0	0	0	0	0	0	0
Force-fed	1.1E5CFU	181	0	0	0	0	0	0	0	0	0	0	0	0	1	1	1	1	1	1	0	0	0	0	0	1	1	1	1	0	0	0	0	0	0	0	0	0
Force-fed	1.1E5CFU	182	0	0	0	0	0	0	0	0	0	0	0	0	1	1	1	1	1	1	0	0	0	0	0	1	1	1	1	0	0	0	0	0	0	0	0	0
Force-fed	1.1E5CFU	183	0	0	0	0	0	0	0	0	0	0	0	0	0	1	1	1	1	1	0	0	0	0	0	0	0	0	1	0	0	0	0	0	0	0	0	0
Force-fed	1.1E5CFU	184	0	0	0	0	0	0	0	0	0	0	0	0	0	1	1	1	1	1	0	0	0	0	0	0	0	0	0	0	0	0	0	0	0	0	0	0
Force-fed	1.1E5CFU	185	0	0	0	0	0	0	0	0	0	0	0	0	0	1	1	1	1	1	0	0	0	0	0	0	0	0	0	0	0	0	0	0	0	0	1	1
Force-fed	1.1E5CFU	186	0	0	0	0	0	0	0	0	0	0	0	0	0	1	1	1	1	1	0	0	0	0	0	0	0	0	0	0	0	0	0	0	0	0	1	1
Force-fed	1.1E5CFU	187	0	0	0	0	0	0	0	0	0	0	0	0	0	0	0	0	0	0	0	0	0	0	0	0	0	0	0	0	0	0	0	0	0	0	1	1
Force-fed	1.1E5CFU	188	0	0	0	0	0	0	0	0	0	0	0	0	0	0	0	0	0	0	0	0	0	0	0	0	0	0	0	0	0	0	0	0	0	1	1	1
Force-fed	1.1E5CFU	189	0	0	0	0	0	0	0	0	0	0	0	0	0	0	0	0	0	0	0	0	0	0	0	0	0	0	0	0	0	0	0	0	0	1	1	1
Force-fed	1.1E5CFU	190	0	0	0	0	0	0	0	0	0	0	0	0	0	0	0	0	0	0	0	0	0	0	0	0	0	0	0	0	0	0	0	0	0	1	1	1
Force-fed	1.1E5CFU	191	0	0	0	0	0	0	0	0	0	0	0	0	0	0	0	0	0	0	0	0	0	0	0	0	0	0	0	0	0	0	0	0	0	1	1	1
Force-fed	1.1E5CFU	192	0	0	0	0	0	0	0	0	0	0	0	0	0	0	0	0	0	0	0	0	0	0	0	0	0	0	0	0	0	0	0	0	0	1	1	1
Force-fed	1.1E4CFU	193	0	0	0	0	0	0	1	1	1	0	0	0	0	1	1	1	1	1	0	0	0	0	1	1	1	1	1	0	0	0	0	0	0	0	0	0
Force-fed	1.1E4CFU	194	0	0	0	0	0	0	1	1	1	0	0	0	0	1	1	1	1	1	0	0	0	0	1	1	1	1	1	0	0	0	0	0	0	0	0	0
Force-fed	1.1E4CFU	195	0	0	0	0	0	0	0	0	1	0	0	0	0	1	1	1	1	1	0	0	0	0	1	1	1	1	1	0	0	0	0	0	0	0	0	0
Force-fed	1.1E4CFU	196	0	0	0	0	0	0	0	0	0	0	0	0	0	0	1	1	1	1	0	0	0	0	1	1	1	1	1	0	0	0	0	0	0	0	0	0
Force-fed	1.1E4CFU	197	0	0	0	0	0	0	0	0	0	0	0	0	0	0	1	1	1	1	0	0	0	0	1	1	1	1	1	0	0	0	0	0	0	0	0	0
Force-fed	1.1E4CFU	198	0	0	0	0	0	0	0	0	0	0	0	0	0	0	1	1	1	1	0	0	0	0	0	1	1	1	1	0	0	0	0	0	0	0	0	0
Force-fed	1.1E4CFU	199	0	0	0	0	0	0	0	0	0	0	0	0	0	0	1	1	1	1	0	0	0	0	0	1	1	1	1	0	0	0	0	0	0	0	0	0
Force-fed	1.1E4CFU	200	0	0	0	0	0	0	0	0	0	0	0	0	0	0	1	1	1	1	0	0	0	0	0	1	1	1	1	0	0	0	0	0	0	0	0	0
Force-fed	1.1E4CFU	201	0	0	0	0	0	0	0	0	0	0	0	0	0	0	1	1	1	1	0	0	0	0	0	1	1	1	1	0	0	0	0	0	0	0	0	0
Force-fed	1.1E4CFU	202	0	0	0	0	0	0	0	0	0	0	0	0	0	0	1	1	1	1	0	0	0	0	0	1	1	1	1	0	0	0	0	0	0	0	0	0
Force-fed	1.1E4CFU	203	0	0	0	0	0	0	0	0	0	0	0	0	0	0	1	1	1	1	0	0	0	0	0	0	0	0	1	0	0	0	0	0	0	0	0	0
Force-fed	1.1E4CFU	204	0	0	0	0	0	0	0	0	0	0	0	0	0	0	1	1	1	1	0	0	0	0	0	0	0	0	0	0	0	0	0	0	0	0	0	0
Force-fed	1.1E4CFU	205	0	0	0	0	0	0	0	0	0	0	0	0	0	0	1	1	1	1	0	0	0	0	0	0	0	0	0	0	0	0	0	0	0	0	0	0
Force-fed	1.1E4CFU	206	0	0	0	0	0	0	0	0	0	0	0	0	0	0	0	0	0	0	0	0	0	0	0	0	0	0	0	0	0	0	0	0	0	0	1	1
Force-fed	1.1E4CFU	207	0	0	0	0	0	0	0	0	0	0	0	0	0	0	0	0	0	0	0	0	0	0	0	0	0	0	0	0	0	0	0	0	0	0	1	1
Force-fed	1.1E4CFU	208	0	0	0	0	0	0	0	0	0	0	0	0	0	0	0	0	0	0	0	0	0	0	0	0	0	0	0	0	0	0	0	0	0	0	1	1
Force-fed	1.1E4CFU	209	0	0	0	0	0	0	0	0	0	0	0	0	0	0	0	0	0	0	0	0	0	0	0	0	0	0	0	0	0	0	0	0	0	0	1	1
Force-fed	1.1E4CFU	210	0	0	0	0	0	0	0	0	0	0	0	0	0	0	0	0	0	0	0	0	0	0	0	0	0	0	0	0	0	0	0	0	0	0	1	1
Force-fed	1.1E4CFU	211	0	0	0	0	0	0	0	0	0	0	0	0	0	0	0	0	0	0	0	0	0	0	0	0	0	0	0	0	0	0	0	0	0	0	1	1
Force-fed	1.1E4CFU	212	0	0	0	0	0	0	0	0	0	0	0	0	0	0	0	0	0	0	0	0	0	0	0	0	0	0	0	0	0	0	0	0	0	1	1	1
Force-fed	1.1E4CFU	213	0	0	0	0	0	0	0	0	0	0	0	0	0	0	0	0	0	0	0	0	0	0	0	0	0	0	0	0	0	0	0	0	0	1	1	1
Force-fed	1.1E4CFU	214	0	0	0	0	0	0	0	0	0	0	0	0	0	0	0	0	0	0	0	0	0	0	0	0	0	0	0	0	0	0	0	0	1	1	1	1
Force-fed	1.1E4CFU	215	0	0	0	0	0	0	0	0	0	0	0	0	0	0	0	0	0	0	0	0	0	0	0	0	0	0	0	0	0	0	0	0	1	1	1	1
Force-fed	1.1E4CFU	216	0	0	0	0	0	0	0	0	0	0	0	0	0	0	0	0	0	0	0	0	0	0	0	0	0	0	0	0	0	0	1		1	1	1	1
Force-fed	1.1E3CFU	217	0	0	0	0	0	0	0	0	1	0	0	0	0	0	1	1	1	1	0	0	0	0	1	1	1	1	1	0	0	0	0	0	0	0	0	0
Force-fed	1.1E3CFU	218	0	0	0	0	0	0	0	0	1	0	0	0	0	0	1	1	1	1	0	0	0	0	1	1	1	1	1	0	0	0	0	0	0	0	0	0
Force-fed	1.1E3CFU	219	0	0	0	0	0	0	0	0	1	0	0	0	0	0	1	1	1	1	0	0	0	0	1	1	1	1	1	0	0	0	0	0	0	0	0	0
Force-fed	1.1E3CFU	220	0	0	0	0	0	0	0	0	0	0	0	0	0	0	0	1	1	1	0	0	0	0	0	1	1	1	1	0	0	0	0	0	0	0	0	0
Force-fed	1.1E3CFU	221	0	0	0	0	0	0	0	0	0	0	0	0	0	0	0	1	1	1	0	0	0	0	0	1	1	1	1	0	0	0	0	0	0	0	0	0
Force-fed	1.1E3CFU	222	0	0	0	0	0	0	0	0	0	0	0	0	0	0	0	1	1	1	0	0	0	0	0	1	1	1	1	0	0	0	0	0	0	0	0	0
Force-fed	1.1E3CFU	223	0	0	0	0	0	0	0	0	0	0	0	0	0	0	0	1	1	1	0	0	0	0	0	1	1	1	1	0	0	0	0	0	0	0	0	0
Force-fed	1.1E3CFU	224	0	0	0	0	0	0	0	0	0	0	0	0	0	0	0	1	1	1	0	0	0	0	0	0	0	0	1	0	0	0	0	0	0	0	0	0
Force-fed	1.1E3CFU	225	0	0	0	0	0	0	0	0	0	0	0	0	0	0	0	1	1	1	0	0	0	0	0	0	0	0	0	0	0	0	0	0	0	0	0	0
Force-fed	1.1E3CFU	226	0	0	0	0	0	0	0	0	0	0	0	0	0	0	0	1	1	1	0	0	0	0	0	0	0	0	0	0	0	0	0	0	0	0	0	0
Force-fed	1.1E3CFU	227	0	0	0	0	0	0	0	0	0	0	0	0	0	0	0	1	1	1	0	0	0	0	0	0	0	0	0	0	0	0	0	0	0	0	0	0
Force-fed	1.1E3CFU	228	0	0	0	0	0	0	0	0	0	0	0	0	0	0	0	0	0	0	0	0	0	0	0	0	0	0	0	0	0	0	0	0	0	0	0	0
Force-fed	1.1E3CFU	229	0	0	0	0	0	0	0	0	0	0	0	0	0	0	0	0	0	0	0	0	0	0	0	0	0	0	0	0	0	0	0	0	0	0	0	0
Force-fed	1.1E3CFU	230	0	0	0	0	0	0	0	0	0	0	0	0	0	0	0	0	0	0	0	0	0	0	0	0	0	0	0	0	0	0	0	0	0	0	0	0
Force-fed	1.1E3CFU	231	0	0	0	0	0	0	0	0	0	0	0	0	0	0	0	0	0	0	0	0	0	0	0	0	0	0	0	0	0	0	0	0	0	0	0	1
Force-fed	1.1E3CFU	232	0	0	0	0	0	0	0	0	0	0	0	0	0	0	0	0	0	0	0	0	0	0	0	0	0	0	0	0	0	0	0	0	0	0	1	1
Force-fed	1.1E3CFU	233	0	0	0	0	0	0	0	0	0	0	0	0	0	0	0	0	0	0	0	0	0	0	0	0	0	0	0	0	0	0	0	0	0	0	1	1
Force-fed	1.1E3CFU	234	0	0	0	0	0	0	0	0	0	0	0	0	0	0	0	0	0	0	0	0	0	0	0	0	0	0	0	0	0	0	0	0	0	0	1	1
Force-fed	1.1E3CFU	235	0	0	0	0	0	0	0	0	0	0	0	0	0	0	0	0	0	0	0	0	0	0	0	0	0	0	0	0	0	0	0	0	0	0	1	1
Force-fed	1.1E3CFU	236	0	0	0	0	0	0	0	0	0	0	0	0	0	0	0	0	0	0	0	0	0	0	0	0	0	0	0	0	0	0	0	0	0	0	1	1
Force-fed	1.1E3CFU	237	0	0	0	0	0	0	0	0	0	0	0	0	0	0	0	0	0	0	0	0	0	0	0	0	0	0	0	0	0	0	0	0	0	1	1	1
Force-fed	1.1E3CFU	238	0	0	0	0	0	0	0	0	0	0	0	0	0	0	0	0	0	0	0	0	0	0	0	0	0	0	0	0	0	0	0	0	0	1	1	1
Force-fed	1.1E3CFU	239	0	0	0	0	0	0	0	0	0	0	0	0	0	0	0	0	0	0	0	0	0	0	0	0	0	0	0	0	0	0	0	0	1	1	1	1
Force-fed	1.1E3CFU	240	0	0	0	0	0	0	0	0	0	0	0	0	0	0	0	0	0	0	0	0	0	0	0	0	0	0	0	0	0	0	0	0	1	1	1	1
Force-fed	1.1E2CFU	241	0	0	0	0	0	0	0	0	1	0	0	0	0	0	0	0	1	1	0	0	0	0	0	1	1	1	1	0	0	0	0	0	0	0	0	0
Force-fed	1.1E2CFU	242	0	0	0	0	0	0	0	0	1	0	0	0	0	0	0	0	1	1	0	0	0	0	0	1	1	1	1	0	0	0	0	0	0	0	0	0
Force-fed	1.1E2CFU	243	0	0	0	0	0	0	0	0	1	0	0	0	0	0	0	0	0	1	0	0	0	0	0	1	1	1	1	0	0	0	0	0	0	0	0	0
Force-fed	1.1E2CFU	244	0	0	0	0	0	0	0	0	0	0	0	0	0	0	0	0	0	1	0	0	0	0	0	1	1	1	1	0	0	0	0	0	0	0	0	0
Force-fed	1.1E2CFU	245	0	0	0	0	0	0	0	0	0	0	0	0	0	0	0	0	0	1	0	0	0	0	0	0	0	0	1	0	0	0	0	0	0	0	0	0
Force-fed	1.1E2CFU	246	0	0	0	0	0	0	0	0	0	0	0	0	0	0	0	0	0	1	0	0	0	0	0	0	0	0	0	0	0	0	0	0	0	0	0	0
Force-fed	1.1E2CFU	247	0	0	0	0	0	0	0	0	0	0	0	0	0	0	0	0	0	1	0	0	0	0	0	0	0	0	0	0	0	0	0	0	0	0	0	0
Force-fed	1.1E2CFU	248	0	0	0	0	0	0	0	0	0	0	0	0	0	0	0	0	0	1	0	0	0	0	0	0	0	0	0	0	0	0	0	0	0	0	0	0
Force-fed	1.1E2CFU	249	0	0	0	0	0	0	0	0	0	0	0	0	0	0	0	0	0	0	0	0	0	0	0	0	0	0	0	0	0	0	0	0	0	0	0	0
Force-fed	1.1E2CFU	250	0	0	0	0	0	0	0	0	0	0	0	0	0	0	0	0	0	0	0	0	0	0	0	0	0	0	0	0	0	0	0	0	0	0	0	0
Force-fed	1.1E2CFU	251	0	0	0	0	0	0	0	0	0	0	0	0	0	0	0	0	0	0	0	0	0	0	0	0	0	0	0	0	0	0	0	0	0	0	0	0
Force-fed	1.1E2CFU	252	0	0	0	0	0	0	0	0	0	0	0	0	0	0	0	0	0	0	0	0	0	0	0	0	0	0	0	0	0	0	0	0	0	0	0	0
Force-fed	1.1E2CFU	253	0	0	0	0	0	0	0	0	0	0	0	0	0	0	0	0	0	0	0	0	0	0	0	0	0	0	0	0	0	0	0	0	0	0	0	0
Force-fed	1.1E2CFU	254	0	0	0	0	0	0	0	0	0	0	0	0	0	0	0	0	0	0	0	0	0	0	0	0	0	0	0	0	0	0	0	0	0	0	0	1
Force-fed	1.1E2CFU	255	0	0	0	0	0	0	0	0	0	0	0	0	0	0	0	0	0	0	0	0	0	0	0	0	0	0	0	0	0	0	0	0	0	0	0	1
Force-fed	1.1E2CFU	256	0	0	0	0	0	0	0	0	0	0	0	0	0	0	0	0	0	0	0	0	0	0	0	0	0	0	0	0	0	0	0	0	0	0	1	1
Force-fed	1.1E2CFU	257	0	0	0	0	0	0	0	0	0	0	0	0	0	0	0	0	0	0	0	0	0	0	0	0	0	0	0	0	0	0	0	0	0	0	1	1
Force-fed	1.1E2CFU	258	0	0	0	0	0	0	0	0	0	0	0	0	0	0	0	0	0	0	0	0	0	0	0	0	0	0	0	0	0	0	0	0	0	0	1	1
Force-fed	1.1E2CFU	259	0	0	0	0	0	0	0	0	0	0	0	0	0	0	0	0	0	0	0	0	0	0	0	0	0	0	0	0	0	0	0	0	0	1	1	1
Force-fed	1.1E2CFU	260	0	0	0	0	0	0	0	0	0	0	0	0	0	0	0	0	0	0	0	0	0	0	0	0	0	0	0	0	0	0	0	0	0	1	1	1
Force-fed	1.1E2CFU	261	0	0	0	0	0	0	0	0	0	0	0	0	0	0	0	0	0	0	0	0	0	0	0	0	0	0	0	0	0	0	0	0	0	1	1	1
Force-fed	1.1E2CFU	262	0	0	0	0	0	0	0	0	0	0	0	0	0	0	0	0	0	0	0	0	0	0	0	0	0	0	0	0	0	0	0	0	0	1	1	1
Force-fed	1.1E2CFU	263	0	0	0	0	0	0	0	0	0	0	0	0	0	0	0	0	0	0	0	0	0	0	0	0	0	0	0	0	0	0	0	0	0	1	1	1
Force-fed	1.1E2CFU	264	0	0	0	0	0	0	0	0	0	0	0	0	0	0	0	0	0	0	0	0	0	0	0	0	0	0	0	0	0	0	0	0	0	1	1	1
Force-fed	0CFU	265	0	1	1	1	1	1	1	1	1	0	0	0	0	0	0	0	0	0	0	0	0	0	1	1	1	1	1	0	0	0	0	0	0	0	0	0
Force-fed	0CFU	266	0	1	1	1	1	1	1	1	1	0	0	0	0	0	0	0	0	0	0	0	0	0	1	1	1	1	1	0	0	0	0	0	0	0	0	0
Force-fed	0CFU	267	0	0	0	0	0	0	0	0	0	0	0	0	0	0	0	0	0	0	0	0	0	0	0	0	0	0	0	0	0	0	0	0	0	0	0	0
Force-fed	0CFU	268	0	0	0	0	0	0	0	0	0	0	0	0	0	0	0	0	0	0	0	0	0	0	0	0	0	0	0	0	0	0	0	0	0	0	0	0
Force-fed	0CFU	269	0	0	0	0	0	0	0	0	0	0	0	0	0	0	0	0	0	0	0	0	0	0	0	0	0	0	0	0	0	0	0	0	0	0	0	0
Force-fed	0CFU	270	0	0	0	0	0	0	0	0	0	0	0	0	0	0	0	0	0	0	0	0	0	0	0	0	0	0	0	0	0	0	0	0	0	0	0	0
Force-fed	0CFU	271	0	0	0	0	0	0	0	0	0	0	0	0	0	0	0	0	0	0	0	0	0	0	0	0	0	0	0	0	0	0	0	0	0	0	0	0
Force-fed	0CFU	272	0	0	0	0	0	0	0	0	0	0	0	0	0	0	0	0	0	0	0	0	0	0	0	0	0	0	0	0	0	0	0	0	0	0	0	0
Force-fed	0CFU	273	0	0	0	0	0	0	0	0	0	0	0	0	0	0	0	0	0	0	0	0	0	0	0	0	0	0	0	0	0	0	0	0	0	0	0	0
Force-fed	0CFU	274	0	0	0	0	0	0	0	0	0	0	0	0	0	0	0	0	0	0	0	0	0	0	0	0	0	0	0	0	0	0	0	0	0	0	0	0
Force-fed	0CFU	275	0	0	0	0	0	0	0	0	0	0	0	0	0	0	0	0	0	0	0	0	0	0	0	0	0	0	0	0	0	0	0	0	0	0	0	1
Force-fed	0CFU	276	0	0	0	0	0	0	0	0	0	0	0	0	0	0	0	0	0	0	0	0	0	0	0	0	0	0	0	0	0	0	0	0	0	0	1	1
Force-fed	0CFU	277	0	0	0	0	0	0	0	0	0	0	0	0	0	0	0	0	0	0	0	0	0	0	0	0	0	0	0	0	0	0	0	0	0	0	1	1
Force-fed	0CFU	278	0	0	0	0	0	0	0	0	0	0	0	0	0	0	0	0	0	0	0	0	0	0	0	0	0	0	0	0	0	0	0	0	0	0	1	1
Force-fed	0CFU	279	0	0	0	0	0	0	0	0	0	0	0	0	0	0	0	0	0	0	0	0	0	0	0	0	0	0	0	0	0	0	0	0	0	0	1	1
Force-fed	0CFU	280	0	0	0	0	0	0	0	0	0	0	0	0	0	0	0	0	0	0	0	0	0	0	0	0	0	0	0	0	0	0	0	0	0	1	1	1
Force-fed	0CFU	281	0	0	0	0	0	0	0	0	0	0	0	0	0	0	0	0	0	0	0	0	0	0	0	0	0	0	0	0	0	0	0	0	0	1	1	1
Force-fed	0CFU	282	0	0	0	0	0	0	0	0	0	0	0	0	0	0	0	0	0	0	0	0	0	0	0	0	0	0	0	0	0	0	0	0	0	1	1	1
Force-fed	0CFU	283	0	0	0	0	0	0	0	0	0	0	0	0	0	0	0	0	0	0	0	0	0	0	0	0	0	0	0	0	0	0	0	0	0	1	1	1
Force-fed	0CFU	284	0	0	0	0	0	0	0	0	0	0	0	0	0	0	0	0	0	0	0	0	0	0	0	0	0	0	0	0	0	0	0	0	0	1	1	1
Force-fed	0CFU	285	0	0	0	0	0	0	0	0	0	0	0	0	0	0	0	0	0	0	0	0	0	0	0	0	0	0	0	0	0	0	0	0	0	1	1	1
Force-fed	0CFU	286	0	0	0	0	0	0	0	0	0	0	0	0	0	0	0	0	0	0	0	0	0	0	0	0	0	0	0	0	0	0	0	0	0	1	1	1
Force-fed	0CFU	287	0	0	0	0	0	0	0	0	0	0	0	0	0	0	0	0	0	0	0	0	0	0	0	0	0	0	0	0	0	0	0	0	1	1	1	1
Force-fed	0CFU	288	0	0	0	0	0	0	0	0	0	0	0	0	0	0	0	0	0	0	0	0	0	0	0	0	0	0	0	0	0	0	0	0	1	1	1	1

## Sheet: Additional Control Test
			Survival Status									Infection Status									Melanisation Status									Pupation Status
Treatment Type	Dose	Individual	dpi 0	dpi 1	dpi 2	dpi 3	dpi 4	dpi 5	dpi 6	dpi 7	dpi 8	dpi 0	dpi 1	dpi 2	dpi 3	dpi 4	dpi 5	dpi 6	dpi 7	dpi 8	dpi 0	dpi 1	dpi 2	dpi 3	dpi 4	dpi 5	dpi 6	dpi 7	dpi 8	dpi 0	dpi 1	dpi 2	dpi 3	dpi 4	dpi 5	dpi 6	dpi 7	dpi 8
Injected	0CFU with Spectinomycin	1	0	0	0	0	0	0	0	0	0	0	0	0	0	0	0	0	0	0	0	0	0	0	0	0	0	0	0	0	0	0	0	0	0	0	0	0
Injected	0CFU with Spectinomycin	2	0	0	0	0	0	0	0	0	0	0	0	0	0	0	0	0	0	0	0	0	0	0	0	0	0	0	0	0	0	0	0	0	0	1	1	1
Injected	0CFU with Spectinomycin	3	0	0	0	0	0	0	0	0	1	0	0	0	0	0	0	0	0	0	0	0	0	0	0	0	1	1	1	0	0	0	0	0	0	0	0	0
Injected	0CFU with Spectinomycin	4	0	0	0	0	0	0	0	0	0	0	0	0	0	0	0	0	0	0	0	0	0	0	0	0	0	0	0	0	0	0	0	0	0	0	0	0
Injected	0CFU with Spectinomycin	5	0	0	0	0	0	0	0	0	0	0	0	0	0	0	0	0	0	0	0	0	0	0	0	0	0	0	0	0	0	0	0	0	0	0	0	0
Injected	0CFU with Spectinomycin	6	0	0	0	0	0	0	0	0	0	0	0	0	0	0	0	0	0	0	0	0	0	0	0	0	0	0	0	0	0	0	0	0	0	0	1	1
Injected	0CFU with Spectinomycin	7	0	0	0	0	0	0	0	0	0	0	0	0	0	0	0	0	0	0	0	0	0	0	0	0	0	0	0	0	0	0	0	0	0	0	0	0
Injected	0CFU with Spectinomycin	8	0	0	0	0	0	0	0	0	0	0	0	0	0	0	0	0	0	0	0	0	0	0	0	0	0	0	0	0	0	0	0	0	0	0	0	1
Injected	0CFU with Spectinomycin	9	0	0	0	0	0	0	0	0	0	0	0	0	0	0	0	0	0	0	0	0	0	0	0	0	0	0	0	0	0	0	0	0	0	0	0	1
Injected	0CFU with Spectinomycin	10	0	0	0	0	0	0	0	0	0	0	0	0	0	0	0	0	0	0	0	0	0	0	0	0	0	0	0	0	0	0	0	0	0	0	0	1
Injected	0CFU with Spectinomycin	11	0	0	0	0	0	0	0	0	0	0	0	0	0	0	0	0	0	0	0	0	0	0	0	0	0	0	0	0	0	0	0	0	0	0	0	1
Injected	0CFU with Spectinomycin	12	0	0	0	0	0	0	0	0	0	0	0	0	0	0	0	0	0	0	0	0	0	0	0	0	0	0	0	0	0	0	0	0	0	0	0	0
Injected	0CFU with Spectinomycin	13	0	0	0	0	0	0	0	0	0	0	0	0	0	0	0	0	0	0	0	0	0	0	0	0	0	0	0	0	0	0	0	0	0	0	1	1
Injected	0CFU with Spectinomycin	14	0	0	0	0	0	0	0	0	0	0	0	0	0	0	0	0	0	0	0	0	0	0	0	0	0	0	0	0	0	0	0	0	0	0	1	1
Injected	0CFU with Spectinomycin	15	0	0	0	0	0	0	0	0	0	0	0	0	0	0	0	0	0	0	0	0	0	0	0	0	0	0	0	0	0	0	0	0	0	0	0	1
Injected	0CFU with Spectinomycin	16	0	0	0	0	0	0	0	0	0	0	0	0	0	0	0	0	0	0	0	0	0	0	0	0	0	0	0	0	0	0	0	0	0	0	0	0
Injected	0CFU with Spectinomycin	17	0	0	0	0	0	0	0	0	0	0	0	0	0	0	0	0	0	0	0	0	0	0	0	0	0	0	0	0	0	0	0	0	0	0	0	1
Injected	0CFU with Spectinomycin	18	0	0	0	0	0	0	0	0	0	0	0	0	0	0	0	0	0	0	0	0	0	0	0	0	0	0	0	0	0	0	0	0	0	0	0	0
Injected	0CFU with Spectinomycin	19	0	0	0	0	0	0	0	0	0	0	0	0	0	0	0	0	0	0	0	0	0	0	0	0	0	0	1	0	0	0	0	0	0	0	0	0
Injected	0CFU with Spectinomycin	20	0	0	0	0	0	0	0	0	0	0	0	0	0	0	0	0	0	0	0	0	0	0	0	0	0	0	1	0	0	0	0	0	0	0	0	0
Injected	0CFU with Spectinomycin	21	0	0	0	0	0	0	0	0	0	0	0	0	0	0	0	0	0	0	0	0	0	0	0	0	0	0	0	0	0	0	0	0	0	0	1	1
Injected	0CFU with Spectinomycin	22	0	0	0	0	0	0	0	0	0	0	0	0	0	0	0	0	0	0	0	0	0	0	0	0	0	0	0	0	0	0	0	0	0	0	0	0
Injected	0CFU with Spectinomycin	23	0	0	0	0	0	0	0	0	0	0	0	0	0	0	0	0	0	0	0	0	0	0	0	0	0	0	0	0	0	0	0	0	0	0	0	0
Injected	0CFU with Spectinomycin	24	0	0	0	0	0	0	0	0	0	0	0	0	0	0	0	0	0	0	0	0	0	0	0	0	0	0	0	0	0	0	0	0	0	0	0	1
Injected	0CFU with Spectinomycin	25	0	0	0	0	0	0	0	0	0	0	0	0	0	0	0	0	0	0	0	0	0	0	0	0	0	0	0	0	0	0	0	0	0	0	1	1
Injected	0CFU with Spectinomycin	26	0	0	0	0	0	0	0	0	0	0	0	0	0	0	0	0	0	0	0	0	0	0	0	0	0	0	0	0	0	0	0	0	0	0	1	1
Injected	0CFU with Spectinomycin	27	0	0	0	0	0	0	0	0	0	0	0	0	0	0	0	0	0	0	0	0	0	0	0	0	0	0	0	0	0	0	0	0	0	0	0	1
Injected	0CFU with Spectinomycin	28	0	0	0	0	0	0	0	0	0	0	0	0	0	0	0	0	0	0	0	0	0	0	0	0	0	0	0	0	0	0	0	0	0	0	0	0
Injected	0CFU with Spectinomycin	29	0	0	0	0	0	0	0	0	0	0	0	0	0	0	0	0	0	0	0	0	0	0	0	0	0	0	0	0	0	0	0	0	0	0	0	1
Injected	0CFU with Spectinomycin	30	0	0	0	0	0	0	0	0	0	0	0	0	0	0	0	0	0	0	0	0	0	0	0	0	0	0	0	0	0	0	0	0	0	0	1	1
Injected	0CFU without Spectinomycin	1	0	0	0	0	0	0	0	0	0	0	0	0	0	0	0	0	0	0	0	0	0	0	0	0	0	0	0	0	0	0	0	0	0	0	0	0
Injected	0CFU without Spectinomycin	2	0	0	0	0	0	0	0	0	0	0	0	0	0	0	0	0	0	0	0	0	0	0	0	0	0	1	1	0	0	0	0	0	0	0	0	0
Injected	0CFU without Spectinomycin	3	0	0	0	0	0	0	0	0	0	0	0	0	0	0	0	0	0	0	0	0	0	0	0	0	0	0	0	0	0	0	0	0	0	0	0	1
Injected	0CFU without Spectinomycin	4	0	0	0	0	0	0	0	0	0	0	0	0	0	0	0	0	0	0	0	0	0	0	0	0	0	0	0	0	0	0	0	0	0	0	0	1
Injected	0CFU without Spectinomycin	5	0	0	0	0	0	0	0	0	0	0	0	0	0	0	0	0	0	0	0	0	0	0	0	0	0	0	0	0	0	0	0	0	0	0	0	0
Injected	0CFU without Spectinomycin	6	0	0	0	0	0	0	0	0	0	0	0	0	0	0	0	0	0	0	0	0	0	0	0	0	0	0	0	0	0	0	0	0	0	0	1	1
Injected	0CFU without Spectinomycin	7	0	0	0	0	0	0	0	0	0	0	0	0	0	0	0	0	0	0	0	0	0	0	0	0	0	0	0	0	0	0	0	0	0	0	0	0
Injected	0CFU without Spectinomycin	8	0	0	0	0	0	0	0	0	0	0	0	0	0	0	0	0	0	0	0	0	0	0	0	0	0	0	0	0	0	0	0	0	0	0	0	0
Injected	0CFU without Spectinomycin	9	0	0	0	0	0	0	0	0	0	0	0	0	0	0	0	0	0	0	0	0	0	0	0	0	0	0	0	0	0	0	0	0	0	0	0	0
Injected	0CFU without Spectinomycin	10	0	0	0	0	0	0	0	0	0	0	0	0	0	0	0	0	0	0	0	0	0	0	0	0	0	0	0	0	0	0	0	0	0	0	0	1
Injected	0CFU without Spectinomycin	11	0	0	0	0	0	0	0	0	0	0	0	0	0	0	0	0	0	0	0	0	0	0	0	0	0	0	0	0	0	0	0	0	0	0	0	1
Injected	0CFU without Spectinomycin	12	0	0	0	0	0	0	0	0	0	0	0	0	0	0	0	0	0	0	0	0	0	0	0	0	0	0	0	0	0	0	0	0	0	0	1	1
Injected	0CFU without Spectinomycin	13	0	0	0	0	0	0	0	0	0	0	0	0	0	0	0	0	0	0	0	0	0	0	0	0	0	0	0	0	0	0	0	0	0	0	0	0
Injected	0CFU without Spectinomycin	14	0	0	0	0	0	0	0	0	0	0	0	0	0	0	0	0	0	0	0	0	0	0	0	0	0	0	0	0	0	0	0	0	0	0	0	0
Injected	0CFU without Spectinomycin	15	0	0	0	0	0	0	0	0	0	0	0	0	0	0	0	0	0	0	0	0	0	0	0	0	0	0	1	0	0	0	0	0	0	0	0	1
Injected	0CFU without Spectinomycin	16	0	0	0	0	0	0	0	0	0	0	0	0	0	0	0	0	0	0	0	0	0	0	0	0	0	0	0	0	0	0	0	0	0	0	0	0
Injected	0CFU without Spectinomycin	17	0	0	0	0	0	0	0	0	0	0	0	0	0	0	0	0	0	0	0	0	0	0	0	0	0	0	0	0	0	0	0	0	0	0	1	1
Injected	0CFU without Spectinomycin	18	0	0	0	0	0	0	0	0	0	0	0	0	0	0	0	0	0	0	0	0	0	0	0	0	0	0	0	0	0	0	0	0	0	1	1	1
Injected	0CFU without Spectinomycin	19	0	0	0	0	0	0	0	0	0	0	0	0	0	0	0	0	0	0	0	0	0	0	0	0	0	0	0	0	0	0	0	0	0	0	0	1
Injected	0CFU without Spectinomycin	20	0	0	0	0	0	0	0	0	0	0	0	0	0	0	0	0	0	0	0	0	0	0	0	0	0	0	0	0	0	0	0	0	0	0	0	0
Injected	0CFU without Spectinomycin	21	0	0	0	0	0	0	0	0	0	0	0	0	0	0	0	0	0	0	0	0	0	0	0	0	0	0	0	0	0	0	0	0	0	0	0	0
Injected	0CFU without Spectinomycin	22	0	0	0	0	0	0	0	0	0	0	0	0	0	0	0	0	0	0	0	0	0	0	0	1	1	1	1	0	0	0	0	0	0	0	0	0
Injected	0CFU without Spectinomycin	23	0	0	0	0	0	0	0	0	0	0	0	0	0	0	0	0	0	0	0	0	0	0	0	0	0	0	0	0	0	0	0	0	0	0	0	0
Injected	0CFU without Spectinomycin	24	0	0	0	0	0	0	0	0	0	0	0	0	0	0	0	0	0	0	0	0	0	0	0	0	0	0	0	0	0	0	0	0	0	0	1	1
Injected	0CFU without Spectinomycin	25	0	0	0	0	0	0	0	0	0	0	0	0	0	0	0	0	0	0	0	0	0	0	0	0	0	0	0	0	0	0	0	0	0	0	1	1
Injected	0CFU without Spectinomycin	26	0	0	0	0	0	0	0	0	0	0	0	0	0	0	0	0	0	0	0	0	0	0	0	0	0	0	0	0	0	0	0	0	0	0	1	1
Injected	0CFU without Spectinomycin	27	0	0	0	0	0	0	0	0	0	0	0	0	0	0	0	0	0	0	0	0	0	0	0	0	0	0	0	0	0	0	0	0	0	0	1	1
Injected	0CFU without Spectinomycin	28	0	0	0	0	0	0	0	0	0	0	0	0	0	0	0	0	0	0	0	0	0	0	0	0	0	0	0	0	0	0	0	0	0	0	1	1
Injected	0CFU without Spectinomycin	29	0	0	0	0	0	0	0	0	0	0	0	0	0	0	0	0	0	0	0	0	0	0	0	0	0	0	0	0	0	0	0	0	0	0	1	1
Injected	0CFU without Spectinomycin	30	0	0	0	0	0	0	0	0	0	0	0	0	0	0	0	0	0	0	0	0	0	0	0	0	0	0	0	0	0	0	0	0	0	0	1	1
Forcefed	0CFU with Spectinomycin	1	0	0	0	0	0	0	0	0	0	0	0	0	0	0	0	0	0	0	0	0	0	0	0	0	0	0	0	0	0	0	0	0	0	0	0	0
Forcefed	0CFU with Spectinomycin	2	0	0	0	0	0	0	0	0	0	0	0	0	0	0	0	0	0	0	0	0	0	0	0	0	0	0	0	0	0	0	0	0	0	0	1	1
Forcefed	0CFU with Spectinomycin	3	0	0	0	0	0	0	0	0	0	0	0	0	0	0	0	0	0	0	0	0	0	0	0	1	1	1	1	0	0	0	0	0	0	0	0	0
Forcefed	0CFU with Spectinomycin	4	0	0	0	0	0	0	0	0	0	0	0	0	0	0	0	0	0	0	0	0	0	0	0	0	0	0	0	0	0	0	0	0	0	0	0	0
Forcefed	0CFU with Spectinomycin	5	0	0	0	0	0	0	0	0	0	0	0	0	0	0	0	0	0	0	0	0	0	0	0	0	0	0	0	0	0	0	0	0	0	0	0	1
Forcefed	0CFU with Spectinomycin	6	0	0	0	0	0	0	0	0	0	0	0	0	0	0	0	0	0	0	0	0	0	0	0	0	0	0	0	0	0	0	0	0	0	0	0	0
Forcefed	0CFU with Spectinomycin	7	0	0	0	0	0	0	0	0	0	0	0	0	0	0	0	0	0	0	0	0	0	0	0	0	0	1	1	0	0	0	0	0	0	0	0	0
Forcefed	0CFU with Spectinomycin	8	0	0	0	0	0	0	0	0	0	0	0	0	0	0	0	0	0	0	0	0	0	0	0	0	0	1	1	0	0	0	0	0	0	0	0	0
Forcefed	0CFU with Spectinomycin	9	0	0	0	0	0	0	0	0	0	0	0	0	0	0	0	0	0	0	0	0	0	0	0	0	0	0	0	0	0	0	0	0	0	0	0	1
Forcefed	0CFU with Spectinomycin	10	0	0	0	0	0	0	0	0	0	0	0	0	0	0	0	0	0	0	0	0	0	0	0	0	0	0	0	0	0	0	0	0	0	0	0	1
Forcefed	0CFU with Spectinomycin	11	0	0	0	0	0	0	0	0	0	0	0	0	0	0	0	0	0	0	0	0	0	0	0	0	0	0	0	0	0	0	0	0	0	0	1	1
Forcefed	0CFU with Spectinomycin	12	0	0	0	0	0	0	0	0	0	0	0	0	0	0	0	0	0	0	0	0	0	0	0	0	0	0	0	0	0	0	0	0	0	0	1	1
Forcefed	0CFU with Spectinomycin	13	0	0	0	0	0	0	0	0	0	0	0	0	0	0	0	0	0	0	0	0	0	0	0	0	0	0	0	0	0	0	0	0	0	0	0	1
Forcefed	0CFU with Spectinomycin	14	0	0	0	0	0	0	0	0	0	0	0	0	0	0	0	0	0	0	0	0	0	0	0	0	0	0	0	0	0	0	0	0	0	0	0	0
Forcefed	0CFU with Spectinomycin	15	0	0	0	0	0	0	0	0	0	0	0	0	0	0	0	0	0	0	0	0	0	0	0	0	0	0	0	0	0	0	0	0	0	0	0	0
Forcefed	0CFU with Spectinomycin	16	0	0	0	0	0	0	0	0	0	0	0	0	0	0	0	0	0	0	0	0	0	0	0	0	0	0	0	0	0	0	0	0	0	0	0	0
Forcefed	0CFU with Spectinomycin	17	0	0	0	0	0	0	0	0	0	0	0	0	0	0	0	0	0	0	0	0	0	0	0	0	0	0	0	0	0	0	0	0	0	0	0	1
Forcefed	0CFU with Spectinomycin	18	0	0	0	0	0	0	0	0	0	0	0	0	0	0	0	0	0	0	0	0	0	0	0	0	0	0	0	0	0	0	0	0	0	0	0	1
Forcefed	0CFU with Spectinomycin	19	0	0	0	0	0	0	0	0	0	0	0	0	0	0	0	0	0	0	0	0	0	0	0	0	0	0	0	0	0	0	0	0	0	0	0	1
Forcefed	0CFU with Spectinomycin	20	0	0	0	0	0	0	0	0	0	0	0	0	0	0	0	0	0	0	0	0	0	0	0	0	0	0	0	0	0	0	0	0	0	0	0	0
Forcefed	0CFU with Spectinomycin	21	0	0	0	0	0	0	0	0	0	0	0	0	0	0	0	0	0	0	0	0	0	0	0	0	0	0	0	0	0	0	0	0	0	0	0	0
Forcefed	0CFU with Spectinomycin	22	0	0	0	0	0	0	0	0	0	0	0	0	0	0	0	0	0	0	0	0	0	0	0	0	0	0	0	0	0	0	0	0	0	0	0	0
Forcefed	0CFU with Spectinomycin	23	0	0	0	0	0	0	0	0	0	0	0	0	0	0	0	0	0	0	0	0	0	0	0	0	0	0	0	0	0	0	0	0	0	0	0	0
Forcefed	0CFU with Spectinomycin	24	0	0	0	0	0	0	0	0	0	0	0	0	0	0	0	0	0	0	0	0	0	0	0	0	0	0	0	0	0	0	0	0	0	0	0	1
Forcefed	0CFU with Spectinomycin	25	0	0	0	0	0	0	0	0	0	0	0	0	0	0	0	0	0	0	0	0	0	0	0	0	0	0	0	0	0	0	0	0	0	0	0	1
Forcefed	0CFU with Spectinomycin	26	0	0	0	0	0	0	0	0	0	0	0	0	0	0	0	0	0	0	0	0	0	0	0	0	0	0	0	0	0	0	0	0	0	0	0	0
Forcefed	0CFU with Spectinomycin	27	0	0	0	0	0	0	0	0	0	0	0	0	0	0	0	0	0	0	0	0	0	0	0	0	0	0	0	0	0	0	0	0	0	0	0	0
Forcefed	0CFU with Spectinomycin	28	0	0	0	0	0	0	0	0	0	0	0	0	0	0	0	0	0	0	0	0	0	0	0	0	0	0	0	0	0	0	0	0	0	0	0	1
Forcefed	0CFU with Spectinomycin	29	0	0	0	0	0	0	0	0	0	0	0	0	0	0	0	0	0	0	0	0	0	0	0	0	0	0	0	0	0	0	0	0	0	0	0	0
Forcefed	0CFU with Spectinomycin	30	0	0	0	0	0	0	0	0	0	0	0	0	0	0	0	0	0	0	0	0	0	0	0	0	0	0	0	0	0	0	0	0	0	0	0	1
Forcefed	0CFU without Spectinomycin	1	0	0	0	0	0	0	0	0	0	0	0	0	0	0	0	0	0	0	0	0	0	0	0	0	0	0	0	0	0	0	0	0	0	0	0	0
Forcefed	0CFU without Spectinomycin	2	0	0	0	0	0	0	0	0	0	0	0	0	0	0	0	0	0	0	0	0	0	0	0	0	0	1	1	0	0	0	0	0	0	0	0	0
Forcefed	0CFU without Spectinomycin	3	0	0	0	0	0	0	0	0	0	0	0	0	0	0	0	0	0	0	0	0	0	0	0	0	0	0	0	0	0	0	0	0	0	0	0	1
Forcefed	0CFU without Spectinomycin	4	0	0	0	0	0	0	0	0	0	0	0	0	0	0	0	0	0	0	0	0	0	0	0	0	0	0	0	0	0	0	0	0	0	0	0	0
Forcefed	0CFU without Spectinomycin	5	0	0	0	0	0	0	0	0	0	0	0	0	0	0	0	0	0	0	0	0	0	0	0	0	0	0	0	0	0	0	0	0	0	0	0	0
Forcefed	0CFU without Spectinomycin	6	0	0	0	0	0	0	1	1	1	0	0	0	0	0	0	0	0	0	0	0	0	0	1	1	1	1	1	0	0	0	0	0	0	0	0	0
Forcefed	0CFU without Spectinomycin	7	0	0	0	0	0	0	0	0	0	0	0	0	0	0	0	0	0	0	0	0	0	0	0	0	0	0	0	0	0	0	0	0	0	0	0	0
Forcefed	0CFU without Spectinomycin	8	0	0	0	0	0	0	0	0	0	0	0	0	0	0	0	0	0	0	0	0	0	0	0	0	0	0	0	0	0	0	0	0	0	0	0	0
Forcefed	0CFU without Spectinomycin	9	0	0	0	0	0	0	0	0	0	0	0	0	0	0	0	0	0	0	0	0	0	0	0	0	0	0	0	0	0	0	0	0	0	0	0	0
Forcefed	0CFU without Spectinomycin	10	0	0	0	0	0	0	0	0	0	0	0	0	0	0	0	0	0	0	0	0	0	0	0	0	0	0	0	0	0	0	0	0	0	0	0	1
Forcefed	0CFU without Spectinomycin	11	0	0	0	0	0	0	0	0	0	0	0	0	0	0	0	0	0	0	0	0	0	0	0	0	0	0	0	0	0	0	0	0	0	0	0	1
Forcefed	0CFU without Spectinomycin	12	0	0	0	0	0	0	0	0	0	0	0	0	0	0	0	0	0	0	0	0	0	0	0	0	0	0	0	0	0	0	0	0	0	0	0	0
Forcefed	0CFU without Spectinomycin	13	0	0	0	0	0	0	0	0	0	0	0	0	0	0	0	0	0	0	0	0	0	0	0	0	0	0	0	0	0	0	0	0	0	0	0	0
Forcefed	0CFU without Spectinomycin	14	0	0	0	0	0	0	0	0	0	0	0	0	0	0	0	0	0	0	0	0	0	0	0	0	0	0	0	0	0	0	0	0	0	0	0	1
Forcefed	0CFU without Spectinomycin	15	0	0	0	0	0	0	0	0	0	0	0	0	0	0	0	0	0	0	0	0	0	0	0	0	0	0	1	0	0	0	0	0	0	0	1	1
Forcefed	0CFU without Spectinomycin	16	0	0	0	0	0	0	0	0	0	0	0	0	0	0	0	0	0	0	0	0	0	0	0	0	0	0	0	0	0	0	0	0	0	0	0	1
Forcefed	0CFU without Spectinomycin	17	0	0	0	0	0	0	0	0	0	0	0	0	0	0	0	0	0	0	0	0	0	0	0	0	0	0	0	0	0	0	0	0	0	0	1	1
Forcefed	0CFU without Spectinomycin	18	0	0	0	0	0	0	0	0	0	0	0	0	0	0	0	0	0	0	0	0	0	0	0	0	0	0	0	0	0	0	0	0	0	0	1	1
Forcefed	0CFU without Spectinomycin	19	0	0	0	0	0	0	0	0	0	0	0	0	0	0	0	0	0	0	0	0	0	0	0	0	0	0	0	0	0	0	0	0	0	0	0	1
Forcefed	0CFU without Spectinomycin	20	0	0	0	0	0	0	0	0	0	0	0	0	0	0	0	0	0	0	0	0	0	0	0	0	0	0	0	0	0	0	0	0	0	0	0	0
Forcefed	0CFU without Spectinomycin	21	0	0	0	0	0	0	0	0	0	0	0	0	0	0	0	0	0	0	0	0	0	0	0	0	0	0	0	0	0	0	0	0	0	0	0	0
Forcefed	0CFU without Spectinomycin	22	0	0	0	0	0	0	0	0	0	0	0	0	0	0	0	0	0	0	0	0	0	0	0	1	1	1	1	0	0	0	0	0	0	0	0	0
Forcefed	0CFU without Spectinomycin	23	0	0	0	0	0	0	0	0	0	0	0	0	0	0	0	0	0	0	0	0	0	0	0	0	0	0	0	0	0	0	0	0	0	0	0	1
Forcefed	0CFU without Spectinomycin	24	0	0	0	0	0	0	0	0	0	0	0	0	0	0	0	0	0	0	0	0	0	0	0	0	0	0	0	0	0	0	0	0	0	0	1	1
Forcefed	0CFU without Spectinomycin	25	0	0	0	0	0	0	0	0	0	0	0	0	0	0	0	0	0	0	0	0	0	0	0	0	0	0	0	0	0	0	0	0	0	0	0	1
Forcefed	0CFU without Spectinomycin	26	0	0	0	0	0	0	0	0	0	0	0	0	0	0	0	0	0	0	0	0	0	0	0	0	0	0	0	0	0	0	0	0	0	0	0	0
Forcefed	0CFU without Spectinomycin	27	0	0	0	0	0	0	0	0	0	0	0	0	0	0	0	0	0	0	0	0	0	0	0	0	0	0	0	0	0	0	0	0	0	0	1	1
Forcefed	0CFU without Spectinomycin	28	0	0	0	0	0	0	0	0	0	0	0	0	0	0	0	0	0	0	0	0	0	0	0	0	0	0	0	0	0	0	0	0	0	0	0	1
Forcefed	0CFU without Spectinomycin	29	0	0	0	0	0	0	0	0	0	0	0	0	0	0	0	0	0	0	0	0	0	0	0	0	0	0	0	0	0	0	0	0	0	0	0	1
Forcefed	0CFU without Spectinomycin	30	0	0	0	0	0	0	0	0	0	0	0	0	0	0	0	0	0	0	0	0	0	0	0	0	0	0	0	0	0	0	0	0	0	0	0	0
