# Supplementary material for: The Honeybee Associate Galleria mellonella Can Acquire Arsenophonus apicola Through Oral and Parenteral Infection Routes
Source: Environ Microbiol. 2025 Apr 13;27(4):e70088. doi: 10.1111/1462-2920.70088 (PMC11994876; doi:10.1111/1462-2920.70088)
Supplement: Supplementary file 5 — Data S5. [file EMI-27-e70088-s002.txt]

This readme.txt file was generated on 22/05/2024 by Trefor Simmons

-------------------
GENERAL INFORMATION
-------------------

1. Title of Dataset

	The honeybee associate Galleria mellonella can acquire Arsenophonus apicola through oral and parenteral infection routes

2. Author Information

	Principal Investigator Contact Information
		Name: Gregory D. D. Hurst
		Institution: University of Liverpool
		Address: Crown Street Liverpool L69 7ZB UK
		Email: G.Hurst@liverpool.ac.uk

	Co-investigator Contact Information
		Name: Trefor Simmons
		Institution: University of Liverpool
		Address: Crown Street Liverpool L69 7ZB UK
		Email: Trefor.Simmons@liverpool.ac.uk

	Co-investigator Contact Information
		Name: Pol Nadal-Jimenez
		Institution: University of Liverpool
		Address: Crown Street Liverpool L69 7ZB UK
		Email: Pol.Nadal@lstmed.ac.uk


3. Date of Data Collection

	March-June 2022

4. Geographic Location of Data Collection

	University of Liverpool, Crown Street Liverpool L69 7ZB UK

5. Information about Funding Sources that Supported the Collection of Data

	Self funded PhD studentship

--------------------------
SHARING/ACCESS INFORMATION
--------------------------

1. Licenses/restrictions Placed on the Data
	
	N/A

2. Was the Data Derived from another source?

	No.

--------------------
DATA & FILE OVERVIEW
--------------------

1. File List

	A. File Name: Supplementary Material A; Observation Records.xlsx
	B. Short Description: Record of daily observations made of G.mellonella following infection with A.apicola

	A. File Name: Supplementary Material B; Post-hoc Tables.docx
	B. Short Description: Summary of likelihood ratio tests done on time-to-event infection, mortality, and morbidity data collected from G.mellonella following infection with A. apicola

	A. File Name:Supplementary Material C; Code used for Stats Analysis.R
	B. Short Description: The code used in R-studio to report, visulaise, and analyse the time-to-event data for all larval infection observations.

	A. File Name: Supplementary Material D; Supplementary Material D; Melanisation and Flourescence Index Photos.docx
	B. Short Description: The index used to score larvae for melanisation and flourescence

2. Relationship Between Files

	[Supplementary Material A; Observation Records.xlsx] provided observations according to the index [Supplementary Material D; Supplementary Material D; Melanisation and Flourescence Index Photos.docx] that were analysed as time-to-event data using code detailed in [Supplementary Material C; Code used for Stats Analysis.R]. The Pair-wise post-hoc analysis of the time-to-event data to investigate heterogeneity between individual doses is presented as [Supplementary Material B; Post-hoc Tables.docx] 

--------------------------
METHODOLOGICAL INFORMATION
--------------------------

1. Description of Methods Used for Collection/generation of Data

	Larvae was infected with A.apicola (modified to carry a pOM1::GFP plasmid) through either [Injected] or [Force-fed] doses. [Injected] doses were monitored for 7 days, [Force-fed] doses were monitored for 8 days. Both cohorts were scored daily for mortality, GFP expression, melanisation, and pupation.

2. Methods for Processing the Data
	
	Data was converted to time-to-event dataframes in r-studio before visualisation as Kaplan-Meier survival curves and heterogeneity analysis with likelihood ratio tests using Cox proportional-hazard model.
		Cox, D.R. (1972), Regression Models and Life-Tables. Journal of the Royal Statistical Society: Series B (Methodological), 34: 187-202. https://doi.org/10.1111/j.2517-6161.1972.tb00899.x

3. Instrument- or Software- Specific Information Needed to Interpret the Data

	A. .xlsx files should be written as .csv files in r-studio produced by:
		RStudio Team (2020). RStudio: Integrated Development for R. RStudio, PBC, Boston, MA URL http://www.rstudio.com/.

	B. Epiflourescence was detected using a M165 FC Leica stereoscope equipped with a Leica EL6000 external light source for fluorescence excitation and visualized using the GFP plus filter 
		[480/40 nm (460–500 nm); Leica Microsystems (UK) limited]

4. Experimental Conditions

	Larvae were incubated at 25 degrees C, out of direct sunlight.

5. People Involved with Sample Collection, Processing, Analysis, and/or Submission
	
	All those listed as Authors

----------------------------------------------------------------------------------
DATA-SPECIFIC INFORMATION FOR [Supplementary Material A; Observation Records.xlsx]
----------------------------------------------------------------------------------

1. Number of Columns/Variables: 39

2. Number of Rows/Cases: 288

3. Variable List: 

	A. 	Name:Treatment Type [Column A]
		Description: The method of introduction of A.apicola into the G.mellonella model was either [Injected] through the last left abdominal proleg or [Force-fed].
	
	B.	Name: Dose [Column B]
		Description:The approximate dose administered to each larvae in colony forming units, estimated by serial dilution plate counts.
	
	C.	Name: Individual [Column C]
		Description: The individual larvae number within the entire cohort, included for ease of reference to specific individuals.
	
	D.	Name: Survival Status [Columns D-L]
		Description: Larvae were scored each day for survival: 0= alive, 1= dead, c= censored. Larvae in the [Injected] treatment group were only monitored for 7 days so were considered to be censored on the 8th day, unlike the [Force-fed] treatment group.

	E.	Name: Infection Status [Columns M-U]
		Description: Larvae were scored each day for infection: 0= uninfected, 1= infected, c= censored. Larvae in the [Injected] treatment group were only monitored for 7 days so were considered to be censored on the 8th day, unlike the [Force-fed] treatment group.
	
	F.	Name: Melanisation Status [Columns V-AD]
		Description: Larvae were scored each day for melanistaion: 0= unmelanised, 1= melanised, c= censored. Larvae in the [Injected] treatment group were only monitored for 7 days so were considered to be censored on the 8th day, unlike the [Force-fed] treatment group.

	G.	Name: Pupation Status [Columns AE-AM]
		Description: Larvae were scored each day for pupation: 0= unpupated, 1= pupated, c= censored. Larvae in the [Injected] treatment group were only monitored for 7 days so were considered to be censored on the 8th day, unlike the [Force-fed] treatment group.

	
